# Supplementary material for: Integrative analysis reveals PRKCB and SRD5A2 as potential immune-associated biomarkers in prostate cancer targeted by traditional Chinese medicine
Source: Front Oncol. 2026 Mar 12;16:1772573. doi: 10.3389/fonc.2026.1772573 (PMC13017258; doi:10.3389/fonc.2026.1772573)
Supplement: Supplementary file 1 [file Table1.xls]

## Sheet: Sheet1
herbs	ingredient
AMB	isoflavanone
	7-O-methylisomucronulatol
	formononetin
	FA
	(3R)-3-(2-hydroxy-3,4-dimethoxyphenyl)chroman-7-ol
	(6aR,11aR)-9,10-dimethoxy-6a,11a-dihydro-6H-benzofurano[3,2-c]chromen-3-ol
	Mairin
	3,9-di-O-methylnissolin
	Jaranol
	isorhamnetin
	isomucronulatol-7,2'-di-O-glucosiole
	Calycosin
	quercetin
	kaempferol
	5'-hydroxyiso-muronulatol-2',5'-di-O-glucoside
	1,7-Dihydroxy-3,9-dimethoxy pterocarpene
	hederagenin
	9,10-dimethoxypterocarpan-3-O-β-D-glucoside
	(3S,8S,9S,10R,13R,14S,17R)-10,13-dimethyl-17-[(2R,5S)-5-propan-2-yloctan-2-yl]-2,3,4,7,8,9,11,12,14,15,16,17-dodecahydro-1H-cyclopenta[a]phenanthren-3-ol
	Bifendate
TWHF	hederagenin
	(+)-Medioresinol di-O-beta-D-glucopyranoside_qt
	81827-74-9
	(1R,4aR,10aS)-5-hydroxy-1-(hydroxymethyl)-7-isopropyl-8-methoxy-1,4a-dimethyl-4,9,10,10a-tetrahydro-3H-phenanthren-2-one
	triptolide
	Tripchlorolide
	WILFORLIDE A
	Triptonide
	Tryptophenolide
	5 alpha-Benzoyl-4 alpha-hydroxy-1 beta,8 alpha-dinicotinoyl-dihydro-agarofuran
	5,8-Dihydroxy-7-(4-hydroxy-5-methyl-coumarin-3)-coumarin
	Canin
	Celafurine
	Celallocinnine
	Celapanine
	Celaxanthin
	Isoxanthohumol
	Salazinic acid
	Tripdiotolnide
	Hypodiolide A
	Triptinin B
	Triptoditerpenic acid B
	Triptofordin B1
	Triptofordin B2
	Triptofordin C2
	Triptofordin D1
	Triptofordin D2
	Triptofordin F1
	Triptofordin F2
	Triptofordin F4
	Triptofordinine A2
	Triptonoditerpenic acid
	Triptonoterpene
	21-Hydroxy-30-norhopan-22-one
	Wilformine
	salaspermic acid
	99694-86-7
	TRIPTONOLIDE
	beta-sitosterol
	Mairin
	kaempferol
	Stigmasterol
	40957-99-1
	(2R,3R,4S)-4-(4-hydroxy-3-methoxy-phenyl)-7-methoxy-2,3-dimethylol-tetralin-6-ol
	nobiletin
	[(2S)-2-[[(2S)-2-(benzoylamino)-3-phenylpropanoyl]amino]-3-phenylpropyl] acetate
	(5S,8S,9S,10R,13R,14S,17R)-17-[(1R,4R)-4-ethyl-1,5-dimethylhexyl]-10,13-dimethyl-2,4,5,7,8,9,11,12,14,15,16,17-dodecahydro-1H-cyclopenta[a]phenanthrene-3,6-dione
	3,3'-bis-(3,4-dihydro-4-hydroxy-6-methoxy)-2H-1-benzopyran
	Peroxyergosterol
LESZ	(6Z,10E,14E,18E)-2,6,10,15,19,23-hexamethyltetracosa-2,6,10,14,18,22-hexaene
	sitosterol
	1-methoxyacetylshikonin
	[(1R)-1-(5,8-dihydroxy-1,4-dioxo-2-naphthyl)-4-methyl-pent-3-enyl] propanoate
	acetylshikonin
	lithospermidin A
	5-[(E)-5-(3-furyl)-2-methyl-pent-2-enyl]-2,3-dimethoxy-p-benzoquinone
	Des-O-methyllasiodiplodin
	Lithospermidin B
AAL	EUPATIN
	isorhamnetin
	sitosterol
	Tamarixetin
	Patuletin
	kaempferol
	Stigmasterol
	Arcapillin
	Artemetin
	luteolin
	Skrofulein
	artemisitene
	vicenin-2_qt
	Cirsiliol
	vitexin_qt
	DMQT
	[(2S)-2-[[(2S)-2-(benzoylamino)-3-phenylpropanoyl]amino]-3-phenylpropyl] acetate
	6,8-di-c-glucosylapigenin_qt
	artemisinin
	dihydroartemisinin
	deoxyartemisinin
	quercetin
SBDD	(2R)-5,7-dihydroxy-2-(4-hydroxyphenyl)chroman-4-one
	5,7,4'-trihydroxy-6-methoxyflavanone
	5,7,4'-trihydroxy-8-methoxyflavanone
	5-hydroxy-7,8-dimethoxy-2-(4-methoxyphenyl)chromone
	7-hydroxy-5,8-dimethoxy-2-phenyl-chromone
	Chrysin-5-methylether
	9,19-cyclolanost-24-en-3-ol
	Baicalin
	campesterol
	CLR
	beta-sitosterol
	rivularin
	Sitosteryl acetate
	Stigmasta-5,22-dien-3-ol-acetate
	Stigmastan-3,5,22-triene
	Stigmasterol
	wogonin
	Dinatin
	24-Ethylcholest-4-en-3-one
	baicalein
	6-Hydroxynaringenin
	Salvigenin
	Rhamnazin
	sitosterol
	eriodictyol
	daucostero_qt
	luteolin
	Moslosooflavone
	quercetin
AP	wogonin
	oroxylin a
	Panicolin
	14-deoxy-11-oxo-andrographolide
	Mono-O-methylwightin
	Moslosooflavone
	Deoxycamptothecine
	Deoxyelephantopin
	14-deoxy-12-methoxyandrographolide
	Paniculide B
	Paniculide C
	Paniculogenin
	1-Monoolein
	3-[2-[(1R,4aS,5R,8aS)-5,8a-dimethyl-2-methylene-5-methylol-decalin-1-yl]ethyl]-5H-furan-2-one
	andrographidine B_qt
	andrographidine C
	14-deoxyandrographolide
	Andrographin
	Andrographin F
	andrographidine F_qt
	(3Z,4S)-3-[2-[(1R,4aS,5R,6R,8aS)-6-hydroxy-5,8a-dimethyl-2-methylene-5-methylol-decalin-1-yl]ethylidene]-4-hydroxy-tetrahydrofuran-2-one
	andrographolide-19-β-D-glucoside_qt
	3-[2-[(1S,4aR,5S,8aR)-5,8a-dimethyl-2-methylene-5-methylol-decalin-1-yl]ethyl]-5H-furan-2-one
	Quercetin tetramethyl(3',4',5,7) ether
FE	berberine
	rutaecarpine
	Obacunone
	isorhamnetin
	beta-sitosterol
	sitosterol
	Rutaevine
	Rutalinidine
	1-methyl-2-[(Z)-pentadec-10-enyl]-4-quinolone
	1-methyl-2-[(Z)-undec-6-enyl]-4-quinolone
	dihydrorutaecarpine
	1-methyl-2-pentadecyl-4-quinolone
	Evodiamine
	hydroxyevodiamine
	1-methyl-2-undecyl-4-quinolone
	1-methyl-2-nonyl-4-quinolone
	Evocarpine
	icosa-11,14,17-trienoic acid methyl ester
	24-methyl-31-norlanost-9(11)-enol
	5alpha-O-(3'-Methylamino-3'-phenylpropionyl)nicotaxine
	6-OH-Luteolin
	Evodiamide
	Fordimine
	Goshuyuamide I
	GoshuyuamideII
	gossypetin
	Gravacridoneshlirine
	N-(2-Methylaminobenzoyl)tryptamine
	quercetin
GB	3'-methyleriodictyol
	Rhamnazin
	sitosterol
	Ruvoside_qt
	Spinasterol
	campesterol
	Isofucosterol
	ginsenoside f2
	CLR
	quercetin
	(24S)-Ethylcholesta-5,22,25-trans-3beta-ol
	4α,14α-dimethyl-5α-ergosta-7,9(11),24(28)-trien-3β-ol
	cucurbita-5,24-dienol
	Cyclobuxine
	Gypenoside XXXVI_qt
	Gypenoside LXXIV
	Gypenoside LXXIX
	Gypenoside XII
	Gypenoside XL
	Gypenoside XXXV_qt
	Gypenoside XXVII_qt
	Gypenoside XXVIII_qt
	Gypenoside XXXII
	Gypentonoside A_qt
CLL	Stigmasterol
	campesterol
	CLR
SMB	1,2,5,6-tetrahydrotanshinone
	Poriferasterol
	poriferast-5-en-3beta-ol
	isoimperatorin
	sugiol
	Dehydrotanshinone II A
	Baicalin
	digallate
	luteolin
	α-amyrin
	5,6-dihydroxy-7-isopropyl-1,1-dimethyl-2,3-dihydrophenanthren-4-one
	2-isopropyl-8-methylphenanthrene-3,4-dione
	3α-hydroxytanshinoneIIa
	(E)-3-[2-(3,4-dihydroxyphenyl)-7-hydroxy-benzofuran-4-yl]acrylic acid
	4-methylenemiltirone
	2-(4-hydroxy-3-methoxyphenyl)-5-(3-hydroxypropyl)-7-methoxy-3-benzofurancarboxaldehyde
	6-o-syringyl-8-o-acetyl shanzhiside methyl ester
	formyltanshinone
	3-beta-Hydroxymethyllenetanshiquinone
	Methylenetanshinquinone
	przewalskin a
	przewalskin b
	Przewaquinone B
	przewaquinone c
	(6S,7R)-6,7-dihydroxy-1,6-dimethyl-8,9-dihydro-7H-naphtho[8,7-g]benzofuran-10,11-dione
	przewaquinone f
	sclareol
	tanshinaldehyde
	Danshenol B
	Danshenol A
	Salvilenone
	cryptotanshinone
	dan-shexinkum d
	danshenspiroketallactone
	deoxyneocryptotanshinone
	dihydrotanshinlactone
	dihydrotanshinoneⅠ
	epidanshenspiroketallactone
	C09092
	isocryptotanshi-none
	Isotanshinone II
	manool
	microstegiol
	miltionone Ⅰ
	miltionone Ⅱ
	miltipolone
	Miltirone
	miltirone II
	neocryptotanshinone ii
	neocryptotanshinone
	1-methyl-8,9-dihydro-7H-naphtho[5,6-g]benzofuran-6,10,11-trione
	prolithospermic acid
	(2R)-3-(3,4-dihydroxyphenyl)-2-[(Z)-3-(3,4-dihydroxyphenyl)acryloyl]oxy-propionic acid
	(Z)-3-[2-[(E)-2-(3,4-dihydroxyphenyl)vinyl]-3,4-dihydroxy-phenyl]acrylic acid
	salvianolic acid g
	salvianolic acid j
	salvilenone I
	salviolone
	NSC 122421
	(6S)-6-hydroxy-1-methyl-6-methylol-8,9-dihydro-7H-naphtho[8,7-g]benzofuran-10,11-quinone
	Tanshindiol B
	Przewaquinone E
	tanshinone iia
	(6S)-6-(hydroxymethyl)-1,6-dimethyl-8,9-dihydro-7H-naphtho[8,7-g]benzofuran-10,11-dione
	tanshinone Ⅵ
PFHC	Diop
	beta-sitosterol
	Stigmasterol
	ginsenoside rh2
	ginsenoside f2
	quercetin
