# Supplementary material for: Integrative analysis reveals PRKCB and SRD5A2 as potential immune-associated biomarkers in prostate cancer targeted by traditional Chinese medicine
Source: Front Oncol. 2026 Mar 12;16:1772573. doi: 10.3389/fonc.2026.1772573 (PMC13017258; doi:10.3389/fonc.2026.1772573)
Supplement: Supplementary file 2 [file Table2.xls]

## Sheet: Sheet1
herbs	ingredient
AMB	isoflavanone
	formononetin
	(3R)-3-(2-hydroxy-3,4-dimethoxyphenyl)chroman-7-ol
	(6aR,11aR)-9,10-dimethoxy-6a,11a-dihydro-6H-benzofurano[3,2-c]chromen-3-ol
	Jaranol
	isorhamnetin
	Calycosin
	quercetin
	kaempferol
	hederagenin
	9,10-dimethoxypterocarpan-3-O-β-D-glucoside
	Bifendate
TWHF	hederagenin
	81827-74-9
	triptolide
	Tripchlorolide
	WILFORLIDE A
	Triptonide
	Tryptophenolide
	5,8-Dihydroxy-7-(4-hydroxy-5-methyl-coumarin-3)-coumarin
	Canin
	Celafurine
	Isoxanthohumol
	Hypodiolide A
	Triptinin B
	Triptoditerpenic acid B
	Triptonoditerpenic acid
	Triptonoterpene
	salaspermic acid
	99694-86-7
	TRIPTONOLIDE
	kaempferol
	40957-99-1
	(2R,3R,4S)-4-(4-hydroxy-3-methoxy-phenyl)-7-methoxy-2,3-dimethylol-tetralin-6-ol
	nobiletin
	[(2S)-2-[[(2S)-2-(benzoylamino)-3-phenylpropanoyl]amino]-3-phenylpropyl] acetate
	Peroxyergosterol
LESZ	[(1R)-1-(5,8-dihydroxy-1,4-dioxo-2-naphthyl)-4-methyl-pent-3-enyl] propanoate
	acetylshikonin
	5-[(E)-5-(3-furyl)-2-methyl-pent-2-enyl]-2,3-dimethoxy-p-benzoquinone
AAL	EUPATIN
	isorhamnetin
	Tamarixetin
	Patuletin
	kaempferol
	Arcapillin
	Artemetin
	luteolin
	Skrofulein
	artemisitene
	Cirsiliol
	DMQT
	[(2S)-2-[[(2S)-2-(benzoylamino)-3-phenylpropanoyl]amino]-3-phenylpropyl] acetate
	artemisinin
	dihydroartemisinin
	deoxyartemisinin
	quercetin
SBDD	(2R)-5,7-dihydroxy-2-(4-hydroxyphenyl)chroman-4-one
	5,7,4'-trihydroxy-6-methoxyflavanone
	5,7,4'-trihydroxy-8-methoxyflavanone
	5-hydroxy-7,8-dimethoxy-2-(4-methoxyphenyl)chromone
	7-hydroxy-5,8-dimethoxy-2-phenyl-chromone
	Chrysin-5-methylether
	rivularin
	wogonin
	Dinatin
	baicalein
	6-Hydroxynaringenin
	Salvigenin
	Rhamnazin
	eriodictyol
	daucostero_qt
	luteolin
	Moslosooflavone
	quercetin
AP	wogonin
	oroxylin a
	Panicolin
	Moslosooflavone
	Deoxyelephantopin
	14-deoxy-12-methoxyandrographolide
	Paniculogenin
	1-Monoolein
	3-[2-[(1R,4aS,5R,8aS)-5,8a-dimethyl-2-methylene-5-methylol-decalin-1-yl]ethyl]-5H-furan-2-one
	andrographidine B_qt
	andrographidine C
	14-deoxyandrographolide
	Andrographin
	andrographidine F_qt
	(3Z,4S)-3-[2-[(1R,4aS,5R,6R,8aS)-6-hydroxy-5,8a-dimethyl-2-methylene-5-methylol-decalin-1-yl]ethylidene]-4-hydroxy-tetrahydrofuran-2-one
	Quercetin tetramethyl(3',4',5,7) ether
FE	berberine
	rutaecarpine
	Obacunone
	isorhamnetin
	Rutaevine
	Rutalinidine
	1-methyl-2-[(Z)-undec-6-enyl]-4-quinolone
	dihydrorutaecarpine
	Evodiamine
	hydroxyevodiamine
	1-methyl-2-undecyl-4-quinolone
	1-methyl-2-nonyl-4-quinolone
	6-OH-Luteolin
	Evodiamide
	Fordimine
	Goshuyuamide I
	GoshuyuamideII
	N-(2-Methylaminobenzoyl)tryptamine
	quercetin
GB	3'-methyleriodictyol
	Rhamnazin
	Ruvoside_qt
	quercetin
	Cyclobuxine
SMB	1,2,5,6-tetrahydrotanshinone
	isoimperatorin
	sugiol
	Dehydrotanshinone II A
	luteolin
	5,6-dihydroxy-7-isopropyl-1,1-dimethyl-2,3-dihydrophenanthren-4-one
	2-isopropyl-8-methylphenanthrene-3,4-dione
	3α-hydroxytanshinoneIIa
	(E)-3-[2-(3,4-dihydroxyphenyl)-7-hydroxy-benzofuran-4-yl]acrylic acid
	4-methylenemiltirone
	2-(4-hydroxy-3-methoxyphenyl)-5-(3-hydroxypropyl)-7-methoxy-3-benzofurancarboxaldehyde
	formyltanshinone
	3-beta-Hydroxymethyllenetanshiquinone
	Methylenetanshinquinone
	przewalskin a
	przewalskin b
	Przewaquinone B
	przewaquinone c
	(6S,7R)-6,7-dihydroxy-1,6-dimethyl-8,9-dihydro-7H-naphtho[8,7-g]benzofuran-10,11-dione
	przewaquinone f
	sclareol
	tanshinaldehyde
	Danshenol B
	Danshenol A
	Salvilenone
	cryptotanshinone
	danshenspiroketallactone
	deoxyneocryptotanshinone
	dihydrotanshinoneⅠ
	epidanshenspiroketallactone
	C09092
	isocryptotanshi-none
	Isotanshinone II
	manool
	microstegiol
	miltionone Ⅰ
	miltionone Ⅱ
	miltipolone
	Miltirone
	neocryptotanshinone ii
	neocryptotanshinone
	1-methyl-8,9-dihydro-7H-naphtho[5,6-g]benzofuran-6,10,11-trione
	(2R)-3-(3,4-dihydroxyphenyl)-2-[(Z)-3-(3,4-dihydroxyphenyl)acryloyl]oxy-propionic acid
	(Z)-3-[2-[(E)-2-(3,4-dihydroxyphenyl)vinyl]-3,4-dihydroxy-phenyl]acrylic acid
	salvianolic acid g
	salvilenone I
	salviolone
	NSC 122421
	(6S)-6-hydroxy-1-methyl-6-methylol-8,9-dihydro-7H-naphtho[8,7-g]benzofuran-10,11-quinone
	Tanshindiol B
	Przewaquinone E
	tanshinone iia
	(6S)-6-(hydroxymethyl)-1,6-dimethyl-8,9-dihydro-7H-naphtho[8,7-g]benzofuran-10,11-dione
PFHC	Diop
	quercetin
