# Supplementary material for: Integrative analysis reveals PRKCB and SRD5A2 as potential immune-associated biomarkers in prostate cancer targeted by traditional Chinese medicine
Source: Front Oncol. 2026 Mar 12;16:1772573. doi: 10.3389/fonc.2026.1772573 (PMC13017258; doi:10.3389/fonc.2026.1772573)
Supplement: Supplementary file 3 [file Table3.xls]

## Sheet: Sheet1
Targets	Database(PCa)
CYP19A1	BRCA2
MAOB	BRCA1
IL2	ATM
ALDH2	TP53
CA12	CHEK2
ADORA1	MSH6
ADORA2A	CDH1
TBXAS1	PALB2
MAOA	MSH2
MGAM	MLH1
HTR2A	PTEN
ALOX15	APC
ALOX12	BRIP1
ALOX15B	PMS2
CHEK1	BARD1
WEE1	EGFR
KDR	C11orf65
HSP90AA1	AR
RET	POLD1
PIK3R1	CDKN2A
PTPN1	POLE
KIT	NF1
MET	NBN
ABCB1	MET
PARP1	HOXB13
PIM2	RAD50
SRC	STK11
AKR1B1	RAD51D
NOX4	BRAF
MCL1	RB1
ABCG2	AXIN2
SLC22A12	DICER1
OPRD1	RAD51C
CA2	MUTYH
CA4	PIK3CA
CYP1B1	RET
ABCC1	BLM
HSD17B2	CTNNB1
CBR1	TSC2
TYR	SMAD4
MIF	AKT1
PPARA	MRE11
AVPR2	ERBB2
XDH	SMARCA4
FLT3	KRAS
EGFR	ALK
F2	EPCAM
PIM1	CDK4
ALOX5	CDKN1B
DRD4	MSH3
PYGL	PTCH1
CA1	MYC
GSK3B	HRAS
PTK2	MEN1
MMP13	FANCC
MMP3	CCND1
CA6	KIT
MMP9	BAP1
MMP2	SPOP
CA9	ATR
CSNK2A1	TERT
ALK	KLK3
AKT1	PDGFRA
NEK6	RNASEL
PLA2G1B	ESR1
CA5A	BMPR1A
BACE1	TSC1
AXL	SDHA
NUAK1	FH
AKR1C2	CTNNA1
AKR1C1	ELAC2
AKR1C3	FLCN
AKR1C4	FGFR2
CA13	CHEK1
AKR1A1	VHL
MAPT	RAD51
KDM4E	HIF1A
TOP2A	SDHB
INSR	ARID1A
ACHE	IDH1
MYLK	FANCA
SYK	FANCM
PIK3CG	FGFR3
APEX1	TUG1
PTPRS	MSMB
ESR2	MSR1
CDK5R1	FANCD2
CDK5	NRAS
CCNB3	TMPRSS2
CDK1	MDM2
CCNB1	NTHL1
CCNB2	SRD5A2
ARG1	NTRK1
CDK6	NF2
HSD17B1	RUNX1
AHR	CCNE1
APP	SDHC
ESRRA	RAD51B
GLO1	XRCC2
GPR35	KLF6
DAPK1	MTOR
MPG	TGFBR2
TTR	ERBB3
AKR1B10	HNF1B
TNKS2	WRN
TNKS	SMARCB1
AURKB	FOXA1
MPO	MLH3
CA3	STAT3
PLK1	CDK12
PKN1	EPHB2
CA14	LZTR1
NEK2	RAD54L
CXCR1	ERCC2
CAMK2B	NKX3-1
MMP12	POLK
HSD11B1	BCL2
POLB	SDHD
PTPN2	SRC
CDC25B	GLI1
RORC	ABRAXAS1
PTPRF	CASP8
ACP1	LRP1B
PDE4D	MXI1
CD81	FANCL
EIF4A1	FGFR1
ADORA3	FOXO1
SLC29A1	SUFU
ADORA2B	MAP2K1
SLC5A2	CD82
SLC28A2	CDC73
ADK	POT1
SLC2A1	KMT2D
OXTR	NOTCH1
AVPR1A	PMS1
JAK3	EP300
PTGES	PRKAR1A
CES2	GREM1
PRSS1	BAX
CTRC	PIK3R1
HMGCR	TGFB1
CYP17A1	BUB1B
AR	AOPEP
PTGS2	VEGFA
F2RL1	CDKN1A
KCNA3	WT1
NR3C1	FOLH1
NR3C2	PPARG
GSTM1	EZH2
ATP2A1	MAPK1
NEK1	ABCC4
DRD2	RECQL4
PLA2G7	IL6
PRKCZ	FBXW7
SRD5A2	ERBB4
PON1	IL1B
MMP1	PSCA
ADAM17	TMEM127
MMP14	ERCC5
MMP7	EHBP1
MMP8	JUN
ADAM10	MUC16
DYRK1A	CYP17A1
CCR5	CLPTM1L
CHRNA4	MUC6
HCRTR2	ACP3
HCRTR1	RAF1
PDE10A	PPP2R2A
KCNA5	PIK3CG
PDE9A	FAS
CASP3	GNAS
CASP7	MAPK10
ESR1	SDHAF2
PPARG	MED12
PTGS1	ERCC4
CDC25A	RNF43
VDR	NFE2L2
HSD17B3	KDM3A
SIRT2	MAD1L1
UGT2B7	ZFHX3
RCE1	GSTP1
THRA	AURKA
PTGDR	SRA1
ATP12A	EGF
ACE	TGFBR3
ECE1	CHD1
GPBAR1	PTPN3
PTGIR	ERG
PSEN2	PAK4
PSENEN	CD274
NCSTN	CDKN2B
APH1A	TRRAP
PSEN1	KDM4B
APH1B	PTGS2
AGTR1	LAMA5
SLC16A1	KDR
CNR1	MED1
CNR2	RHOA
MDM2	EXOC2
CYP26A1	SKIL
POLA1	MXRA5
NR1H3	MAX
NR1H2	IGF2
TERT	TNF
PTPN11	GSTM1
HSF1	AIP
SAE1	PHOX2B
UBA2	XPC
HTR1A	BLTP2
BACE2	TNFRSF8
P2RX7	GEN1
MTNR1A	RHOBTB2
MTNR1B	PARD3
CD38	GATA2
TOP1	IGF1R
CFTR	POU5F1B
PFKFB3	IL33
AMY1A	PTPRD
GRK6	CDK2
PTAFR	IDH2
MAPK9	MUC1
PIK3CA	PTPN11
CYP24A1	XRCC3
MKNK2	MMP2
ACVRL1	NRG1
OPRM1	PREX2
CCR3	FGFR4
CTSB	CXCR4
TACR2	LRRC56
CTSK	IGF1
CTSS	SERPINB4
OPRK1	SCUBE3
F10	TP63
NOS2	PYHIN1
DHCR7	YTHDC2
HSD11B2	ITGB1
GLRA1	ATG13
PDE4A	USP28
PDE4B	MAGI2
SOAT1	IL2
SOAT2	SEZ6L
DNMT3B	CREBBP
MTOR	CTSE
KCNH2	VDR
PRKDC	SOD2
PIK3CD	CYP19A1
PLG	MMP9
ST6GAL1	CASP3
CYP1A2	CHGB
FAAH	KAT7
MAPK8	FLT1
MAPK10	MUC17
CDK2	CDK6
CCNA1	GRM8
CCNA2	SMO
FBP1	MYCBP2
CASP1	ZMAT3
GLRA2	ESR2
HMOX1	RASSF1
MAP2K1	FASLG
TAS2R31	IL1RN
CYP1A1	DLL1
ODC1	NTRK3
IKBKB	MACF1
NTRK2	ZNF224
STAT3	NTRK2
RPS6KA5	NWD1
PPP2CA	DLC1
JAK1	KCNN3
GPR139	FPR1
HLCS	BIRC5
VEGFA	RLIM
FGF1	NEK9
FGF2	KIR3DL1
HPSE	MAML1
EPHB4	RASAL2
PRKCA	ENPP7
PRKCD	SHCBP1L
PRKCQ	GATA3
PGR	CAND1
TNF	DHFR
NQO2	ING4
JAK2	CYSLTR1
TRPM8	ARHGEF15
PRKCG	ADRM1
PRKCB	PPP2R5C
GRM5	THBS4
VCP	USP48
MAPK14	ABCE1
P2RX3	CYCS
AOC3	CHAC1
PSMB5	FANCG
PSMB8	KLK2
LRRK2	PRKDC
MAPK1	NFKB1
CHRM3	SF3B3
CTSV	ZNF304
CTSL	SOX9
SLC6A15	GALNT12
EPHX1	YAP1
BRS3	LMAN1L
CXCR3	GRWD1
ACACB	ROS1
MC4R	CXCL8
TRPV1	NTN4
HDAC1	WDFY3
TRPC6	CD44
TRPC3	SMAD2
TRPV4	INTS3
TRPA1	TRIP12
PANK3	POLN
EPHX2	OXA1L
HDAC6	DPPA4
HDAC2	KIF16B
HDAC8	GFRA3
KCNN3	SSBP2
KCNN2	ABCC1
HRH1	CSMD2
SLC18A2	ITIH5
THRB	HIP1
MPEG1	SMAD3
IGF1R	SMAD7
CCND1	KLHL20
CDK4	ATP2B4
GABRA1	ZKSCAN1
GABRA5	THBS3
BCHE	SCRN1
ADRA1D	IRF1
ADRA1A	ARMC12
KISS1R	PPP2R1A
HTR1B	GDF10
HTR7	EIF4G3
PRMT3	KPRP
KIF11	MGMT
HTR5A	RBAK
ABL1	ENOX1
LIMK1	SORBS1
LIMK2	COPS6
IDH1	CKAP5
MKNK1	AKAP1
NTRK1	SMARCE1
P40763	SBNO1
ATP1A1	PPP1R3C
OPRL1	ADAT1
PTPN6	KIR2DL3
IDO1	GPR55
DUSP1	URB2
GABRB3	PALM2AKAP2
GABRA3	CADPS
GABRG2	ATP6V0A1
SRD5A1	SMUG1
STS	TRPC4
TBXA2R	PARP1
HTR2B	SPATA18
EED	BTNL2
SUZ12	ADAMTS3
EZH2	BRF2
PTPRC	CBY1
RBBP4	ENTPD3
RBBP7	TSHZ3
CYP27A1	HTR2C
PTPN22	ANO9
SELE	CEBPA
SELP	DHX29
AMPD3	PHF2
SELL	PGR
KDM3A	MITF
KDM4C	CNTFR
PBRM1	MAP3K1
SMARCA4	AKAP9
TYMS	XRCC1
CCNE2	IGFBP3
CCNE1	PPP6R2
HRAS	DIS3L
CDC25C	MKI67
CASR	E2F1
PCSK7	GSTT1
SCN9A	NELL1
MALT1	RARB
PPOX	CDKN2AIP
PREP	GNGT1
CHRM2	SV2B
GABRA6	ZNF48
TDP2	FAM83C
CCR9	C3AR1
FABP4	RPL10L
KCNK2	MYO16
FADS1	JAK2
RIPK2	ABCG4
CCKBR	WDR49
ALKBH3	ITGAD
ESRRB	GPC3
GPER1	CYP1A1
SLC6A4	ARAP3
ADCY10	MYRF
SHBG	FGD2
SLC6A3	PRSS22
MPI	ABCF3
NR1I3	KIF12
SLC6A2	FAM13C
PER2	NAPB
EIF2AK1	ASPRV1
HRH3	SLC8A3
ELANE	STX8
KDM1A	SYNGR1
COMT	ERCC3
FNTB	PIGH
FNTA	DNAH9
FYN	PLEKHG4B
CA5B	BTBD16
IGFBP3	TRPM3
CAMKK2	MRPL46
HDAC4	C8orf44-SGK3
DUSP3	MAMDC2
TUBB1	SLC46A3
	ZNF184
	ENTREP1
	HGF
	ZDHHC8
	RERGL
	PDE7B
	PTPN21
	DSCAML1
	MTBP
	GABRB2
	PPRC1
	ZNF100
	SLC6A9
	ZEB1
	TMCO5A
	KRT19
	HEPACAM2
	DLEC1
	SOX2
	PLB1
	GAPDHS
	ARHGEF25
	CABIN1
	ARPP21
	NECAP2
	DNMT1
	DNAH3
	NETO2
	SORCS1
	IL10
	RPS6KC1
	SHC1
	TYMS
	ERCC1
	ZNF776
	DGCR6L
	FANCE
	TSPAN5
	KATNAL2
	AGBL4
	ZNF560
	KRT33A
	DPH7
	PLEKHG1
	LARP1B
	ZNF136
	HIPK4
	IRGQ
	TAS2R20
	CCDC171
	PCDHA2
	PCDHA7
	ZP4
	ABCB1
	KCNF1
	TSNAXIP1
	ARHGAP20
	ZNF772
	OR2T1
	PCDHA1
	NRCAM
	KCNJ4
	PCDHA6
	OR5AC2
	PCDHA8
	TRIM34
	PDP2
	EFCAB6
	SLC35G1
	UNC79
	NKX2-1
	FLT4
	ZNF431
	CTLA4
	SLC25A47
	CFAP43
	CDKN1C
	TCF7L2
	OR4C12
	ACRV1
	ZSCAN2
	GPR26
	PCDHA4
	FAXC
	ZNF717
	PKD2L1
	PODN
	PCDHA9
	PCDHA10
	PCDHA5
	ZNF419
	ITPRIPL1
	ZNF287
	BNIP5
	XPO1
	SLC13A3
	PCDHB1
	OR6K2
	TGFBR1
	GABRG1
	KIAA1755
	OR14A16
	OR1S2
	OR2Z1
	OR5L1
	OR8K3
	ZNF534
	MTHFR
	HMMR
	TNFSF10
	BCL2L1
	WWOX
	SPINK1
	GSK3B
	RECQL
	DNMT3A
	FANCF
	PDGFRB
	AXIN1
	HNF1A
	AXL
	KDM6A
	CTAG1B
	FGF2
	MAP2K4
	SIGIRR
	CASP9
	KLLN
	PPM1D
	FANCI
	SETD2
	ATRX
	KEAP1
	CASR
	ROCK1
	PLAU
	IFNG
	ABCG2
	STRADB
	CDK1
	XPA
	PDCD1
	NIPA2
	AKT2
	SCN11A
	MMP1
	BMP6
	ZNF595
	THSD7B
	HSP90AA1
	LRRC74B
	TBX20
	PDZRN3
	KRT7
	DPYD
	PALLD
	FOXO3
	ZNF473
	CCND2
	BUB1
	FHIT
	CASP10
	KRT20
	BTK
	SMKR1
	VEGFC
	SLX4
	NFKBIA
	PHB1
	MAPK8
	MAPK3
	PMEPA1
	PRKN
	MCL1
	TLR4
	PCNA
	SP1
	CEACAM5
	TNFRSF10B
	CDKN3
	ENG
	BCAR1
	GDF15
	NQO1
	STAT1
	B2M
	DCC
	NPM1
	RELA
	NCOR1
	CAV1
	SRD5A1
	HDAC1
	MAP2K2
	TLR2
	PTK2
	AKT3
	PBOV1
	TWIST1
	CSF1R
	CBS
	RHBDF2
	NAT2
	CYP1B1
	IGF2R
	TGFA
	DDB2
	RECK
	DNMT3B
	JAK1
	CXCL12
	FOXM1
	ABL1
	SNAI1
	TSG101
	SOS1
	WEE1
	AMACR
	SPDEF
	SERPINE1
	MAPK14
	PRKCA
	FN1
	CHGA
	OGG1
	TP73
	PLK1
	MMP14
	PAWR
	ODC1
	TOP2A
	MUC2
	BIRC3
	CCND3
	NME1
	SLC45A3
	XIAP
	NCOA3
	SPP1
	RAC1
	TP53BP1
	LEP
	PRF1
	SKP2
	CFTR
	GRP
	PBRM1
	FASN
	CTAG2
	MMP7
	VIM
	KMT2A
	PTK2B
	ICAM1
	ZEB2
	RARA
	CYP3A4
	PIM1
	KLK4
	CTCF
	ERCC6
	TOP1
	FOS
	TFF1
	TRIM24
	KMT2C
	MT-CYB
	PTHLH
	ETV1
	DAB2IP
	HMGA2
	TYR
	TYMP
	IL4
	SNAI2
	HSPB1
	CLU
	COMT
	CCL2
	MYCN
	ETV6
	CBL
	NOTCH3
	PIK3CD
	SLC2A1
	AKR1C3
	CCNB1
	LMNA
	LEF1
	EPHB4
	STAT5A
	ITGA6
	HLA-A
	NDRG1
	HSPA5
	PKM
	ETV4
	INS
	CREB1
	SERPINB5
	PDGFB
	PLAUR
	NOTCH2
	TTK
	RXRA
	PAGE4
	CSF3
	PROM1
	NOS2
	CYLD
	STAT5B
	BAD
	PLA2G2A
	LGALS3
	EPHA2
	PIK3CB
	KRT18
	TIMP1
	STAT6
	FLT3
	MC1R
	APEX1
	EGR1
	CSF2
	BAK1
	LIG4
	FGF10
	BMP4
	ARAF
	GNAQ
	CRP
	POU5F1
	NOS3
	IL1A
	CALR
	BIVM-ERCC5
	CFLAR
	MME
	CCNA2
	DROSHA
	FGF3
	PRKACA
	HDAC9
	ABCA1
	GNRH1
	FGF7
	NR3C1
	KRT8
	CDC25A
	AHR
	CDH3
	STEAP2
	CDC25C
	PRL
	CSF1
	IRS1
	HFE
	AGO2
	IGFBP2
	THADA
	ENO2
	THBS1
	EPHA3
	TGFB2
	BMI1
	SST
	E2F4
	ETS1
	EXT2
	SOCS1
	CYP2E1
	CDH2
	ADIPOQ
	EXO1
	AREG
	MDM4
	AURKB
	HSPA4
	CTSD
	BMP2
	INSR
	TIMP2
	RUNX3
	RINT1
	MCC
	REST
	ANO7
	HMGB1
	SEPTIN9
	SF3B1
	SERPINA3
	CD36
	WNT5A
	CDKN2C
	TCF3
	ID1
	SHBG
	SHH
	TUBB3
	FOXP3
	IL17A
	EPAS1
	PAK1
	DDR1
	CDX2
	TET2
	LDLR
	MYB
	CYP1A2
	BCL2L11
	COL1A1
	CYP2A6
	DDR2
	PPP2R1B
	GAPDH
	BRD4
	HSD17B1
	RPS6KB1
	IFI27
	NEK2
	NCOA2
	GRB2
	LDHA
	FGF4
	KRT5
	PRKD1
	TNFRSF10A
	NCOR2
	SGK1
	TIMP3
	SOD1
	CCL5
	KLF5
	CALCA
	KITLG
	RPS20
	NSD1
	SPARC
	ALDH1A1
	LPAR2
	BMP7
	SIRT1
	STEAP1
	JAZF1
	EIF4EBP1
	IRS2
	MUC5AC
	PXN
	PDK1
	RIPK1
	PRSS1
	MYD88
	KLK10
	SOX4
	KLF4
	DKK1
	PRKCD
	BSG
	LGALS1
	U2AF1
	ANXA2
	CEACAM3
	PEBP1
	MPO
	GJA1
	CTSB
	CYP24A1
	SOCS3
	MMP3
	ANXA5
	KLK15
	NAT1
	BID
	NRP1
	CAGE1
	HPN
	CTNND1
	YBX1
	ITGAV
	EXT1
	KDM1A
	PEG10
	ENO1
	HDAC4
	PML
	VEGFD
	ACTB
	MT-CO1
	LCP1
	TRPM8
	ELAVL1
	STEAP4
	EWSR1
	TSHR
	SSTR1
	AIFM1
	PROS1
	TRIM28
	EPOR
	IL6R
	EZR
	HMOX1
	BCL6
	SLC22A18
	BLACAT1
	SQSTM1
	AFP
	MTA1
	WRAP53
	CASP7
	TPD52
	IFNA1
	PAX8
	CD40
	CKS1B
	IL7R
	ITGB3
	ANXA1
	ALB
	XRCC6
	DAPK1
	BDNF
	TNFSF11
	XBP1
	RB1CC1
	IL18
	HBEGF
	TMEFF2
	E2F3
	NCOA4
	INHBA
	NR1H2
	MUC4
	TSPAN31
	BIRC2
	TNFRSF11B
	EDN1
	FGF1
	FADD
	VCAN
	PDCD1LG2
	TOE1
	HNRNPK
	TGM4
	HLA-B
	NFKB2
	NFATC1
	CYP2D6
	TPX2
	LEPR
	SUZ12
	IDO1
	S100A4
	CD24
	IL3
	CDH13
	CA9
	GSN
	MSMP
	ILK
	IGFBP1
	CD40LG
	BECN1
	LMTK2
	JUP
	GRPR
	CYP3A5
	CLDN7
	BCL10
	KIF1B
	BCR
	SF3B2
	WNT1
	CXCL1
	PRSS8
	HIC1
	TCF7
	CDC42
	SYP
	GNRHR
	RUNX2
	TEK
	XRCC5
	ACVR1B
	ST14
	MST1R
	APAF1
	PTOV1
	ADAM17
	S100A8
	PTGS1
	EPO
	CLDN3
	PRKCE
	FSCN1
	ITGB4
	HSPD1
	MIF
	FANCB
	F3
	ITGA5
	UHRF1
	CHUK
	ALOX5
	HK2
	CXCR2
	YY1
	TLR9
	PTPN6
	CYP27B1
	RBBP8
	PDPK1
	KISS1
	E2F2
	CIP2A
	GADD45A
	KCNH2
	CCN2
	FGF8
	HSPA8
	RAD21
	MAGEA3
	PRPF8
	IGFBP6
	TNFRSF1A
	HDAC2
	GSTM3
	TRAF2
	PRKCB
	NCOA1
	SULT1A1
	EIF4E
	ESRRA
	POSTN
	HSD3B1
	EREG
	DPP4
	METTL3
	MAGEA1
	CD80
	ADAR
	CD28
	ZNF276
	DKK3
	MMP13
	MMP11
	LOX
	ACTA2
	PTK6
	TNFRSF11A
	BAG1
	ITGA2
	TUBB
	FUS
	SFRP1
	HAVCR2
	JAK3
	EDNRA
	HDAC6
	LRP6
	CCR7
	IL15
	TXN
	ITGA3
	HMGA1
	IGF2BP3
	PIK3R2
	IGFBP5
	TGIF1
	EPHX1
	GPX1
	ANGPT2
	MTDH
	HPSE
	PPP2CA
	MSLN
	STMN1
	FGF9
	H2AX
	LYN
	NGFR
	TFRC
	DDIT3
	IKBKB
	MTR
	STUB1
	TBX3
	ATF3
	MYCL
	GNA11
	IL7
	SDC1
	SLC39A1
	ALOX12
	DIABLO
	RAD54B
	BTG2
	GPX4
	CSNK2A1
	CD4
	TPM1
	JAG1
	BBC3
	RACK1
	HNF4A
	CUL1
	KLRK1
	LCN2
	RASA2
	HSP90AB1
	AGER
	EED
	CCN1
	USP7
	PPARA
	CCNG1
	ANGPT1
	HSPA1A
	ELK1
	FGF6
	RPTOR
	CD9
	FOXP1
	NCAM1
	DEK
	EEF1A1
	IFNA2
	PPARD
	ACE
	KLK6
	KRT14
	PKHD1
	IL24
	BIRC7
	PDCD4
	RICTOR
	OR51E2
	SSTR2
	CCNA1
	MYO18A
	CEBPB
	PLG
	AGR2
	GLI2
	TFAP2A
	HSD17B3
	CDC25B
	TNFRSF9
	PDPN
	LTA
	DIS3L2
	VTN
	PARM1
	NANOG
	CTTN
	NGF
	TFF3
	MAP3K7
	RPS27A
	IL13
	CASP1
	PIN1
	EIF4A1
	ALOX15B
	PRLR
	CD276
	PECAM1
	ZNF217
	S100A9
	TGFB3
	CTBP2
	CD70
	PBX1
	ID4
	RHEB
	SOX10
	IKBKE
	APOE
	HOXA13
	PTTG1
	LAMC2
	FOXE1
	MTHFD1
	XRCC4
	ALPP
	SERPINB2
	CBFB
	CD34
	F2R
	HSD17B4
	FOSL1
	ARNT
	IGFBP4
	TYK2
	COL18A1
	DUSP1
	KAT5
	BMPR1B
	IL11
	CLDN4
	CXCR3
	TCF4
	SYK
	IL6ST
	PAX5
	PRKCI
	DNAH8
	PTPRC
	WNT2
	STK4
	LRP1
	DAXX
	MAF
	CXCL10
	RHOC
	CD8A
	IFNB1
	NT5E
	VEGFB
	LZTS1
	ADA
	ACACA
	SERPINF1
	RASA1
	MT2A
	CD86
	MAP3K6
	BCL2A1
	KLK11
	MCM3
	SPINT2
	SLC22A3
	NAB2
	TFDP1
	S100A2
	CLDN1
	EHMT2
	SFRP2
	CDC20
	NQO2
	NCL
	BTRC
	STAG2
	TNFRSF10D
	HABP2
	WIF1
	ADAM9
	LIF
	CCR5
	RRAS2
	PCSK9
	PTH
	ETS2
	PLCG1
	WNT3A
	CASP2
	TGFB1I1
	ABCB11
	SFN
	CSF3R
	ALDH2
	SPINT1
	IGFBP7
	EML4
	RABL3
	RRM2
	S100A6
	PRMT1
	RBX1
	ALCAM
	RELB
	HDAC3
	HSPA9
	EIF3H
	GZMB
	HSD3B2
	DDX5
	NR4A1
	JUND
	CD59
	HSF1
	PTPN12
	VIP
	PTPRJ
	CEACAM1
	CDK8
	RAD52
	DKC1
	GUSB
	HOXA9
	CDK7
	PTCH2
	ITCH
	TG
	FOXP2
	TRB
	SPHK1
	MDC1
	ING1
	UGT2B15
	NSD2
	DOT1L
	CYP2C19
	PSAT1
	CD46
	PATE1
	PTN
	UGT2B17
	GSTA1
	HSP90B1
	MAD2L1
	U2AF2
	TACSTD2
	PGK1
	PDS5B
	CCR2
	CCNE2
	MAP3K8
	MCM2
	LYVE1
	PRMT5
	PDGFRL
	IL5
	TOP2B
	SLC16A1
	TSPY1
	DSP
	LPAR1
	MYH11
	PKN1
	PPARGC1A
	PLAT
	MECOM
	POMC
	VCAM1
	PIM2
	PRDM2
	KDM5B
	AZGP1
	IBSP
	FTO
	EIF2AK3
	EBAG9
	BRINP1
	PIP
	ATAD2
	SOCS2
	PTGER4
	CDH5
	LATS2
	AMER1
	EAF2
	CHKA
	KLK7
	EDNRB
	GPER1
	MCM7
	KAT2B
	ADAM10
	TIAM1
	SREBF1
	CTSL
	CDC27
	NES
	GHR
	CTBP1
	HAS2
	UGT1A1
	BGLAP
	DVL1
	OSM
	ANPEP
	CCL20
	SBDS
	CCK
	ROBO1
	RAP1A
	SMARCA2
	HMGCR
	HSD17B2
	NOTCH4
	GJB2
	PTPA
	TK1
	FAP
	AGTR1
	SFRP4
	LRATD2
	ACVR1
	HNRNPA2B1
	CXCL5
	F2RL1
	HLA-DRB1
	DNTT
	IRAK4
	CXCR1
	IGF2BP1
	CD55
	PIK3C3
	BNIP3
	IL13RA2
	PRUNE2
	GHRL
	IL2RA
	APOB
	GAS6
	TJP1
	KLK5
	INPP4B
	L1CAM
	THBS2
	FBN1
	CD47
	CSK
	VTCN1
	PON1
	TNFRSF10C
	CXADR
	FLNA
	MBD2
	SERPINA1
	KDM5C
	RARS1
	SKP1
	NTS
	LAG3
	ARG1
	MMP10
	PSAP
	MAPK9
	TRPS1
	HNRNPA1
	ACVR2A
	RBL2
	H3-3A
	IGF2BP2
	SPEN
	ACTC1
	PMAIP1
	BCL2L2
	CDC6
	HPRT1
	CD19
	RTEL1
	CYP11A1
	PGF
	EPHA5
	ETV5
	ESRRB
	FOLR1
	SLC43A1
	ALKBH3
	CASP6
	TLR3
	PAH
	TRPV6
	ELF3
	LIFR
	REL
	TRAF6
	DSG2
	MMP26
	UBE2C
	GREB1
	CDH11
	UIMC1
	SELE
	PXDN
	CD164
	MYBL2
	TLR5
	HERC2
	AKR1C1
	FLI1
	BIK
	ADAM15
	COPS5
	FBXO11
	THY1
	GLS
	CUL3
	FLNB
	CUBN
	CT83
	CRISP3
	INHA
	ANO1
	EIF2AK2
	TRAF5
	TACC3
	DCN
	MAPT
	FYN
	GHRH
	APOD
	SRF
	PDGFA
	PYCARD
	STEAP3
	ASCL1
	COL1A2
	RBM15
	GH1
	STS
	ADRB2
	IKBKG
	CD27
	CARM1
	FOXO4
	EFNA1
	ATF4
	BMPR2
	GSR
	RPS6
	CAT
	MELK
	SIRT3
	TNK2
	EPHA1
	KLK1
	PHGDH
	CSTA
	GATA1
	FCGR3A
	PRKAB1
	SLC1A5
	CADM1
	AKR1C2
	STC2
	GPX3
	BRD3
	CTSK
	FST
	TXNIP
	CDK5
	OR51E1
	IL1R1
	CDH17
	TUBA1B
	MSN
	MPL
	PA2G4
	PHLPP1
	SP3
	KDM5A
	ABCC2
	ATG5
	MYLK
	MAPK7
	SLC3A2
	DAB2
	RALA
	TAGLN
	CCL21
	NOG
	PIAS1
	NUMB
	FKBP5
	BIN1
	TCHP
	TXNRD1
	CD163
	MCM4
	LGALS8
	REV3L
	LHCGR
	SOD3
	LPAR3
	MAK
	ETV7
	CRK
	CEP57
	XDH
	RYR1
	COX5A
	LRP5
	MECP2
	LGR5
	ALOX15
	PHB2
	TIGIT
	LIMK1
	SPRY2
	SREBF2
	MICB
	MSH5
	SAT1
	TRGC1
	SSX2
	HEY1
	SLPI
	NR1I2
	RMI1
	ADM
	TSPO
	PRKAA1
	MAP3K5
	ANG
	IL32
	ATF2
	CXCL14
	CNOT9
	MBD4
	RAN
	CD81
	YWHAZ
	LIN28B
	H3-4
	PDIA3
	VCL
	CCL3
	SLC19A1
	PDGFD
	GRHL2
	AGK
	GHRHR
	EIF3E
	ZBTB16
	HYAL1
	GLIPR1
	GC
	BMX
	ELANE
	VAV3
	TF
	DMD
	SCGB2A1
	MMP15
	TKT
	DDX53
	CCR1
	DNAJB1
	HDAC8
	ID3
	KLC1
	PRKAA2
	RUNX1T1
	KHDRBS1
	FOXC2
	TINF2
	LATS1
	LCK
	COL3A1
	EIF2S1
	ATP4A
	GNL3
	NUDT11
	E2F5
	MAOA
	CEBPD
	MTRR
	FOXA2
	CSNK2A2
	GAST
	EEF2
	OPCML
	KDM4C
	GCLC
	HLA-DQB1
	GPT
	ATG7
	MCAM
	TRIP13
	EDN3
	KDM6B
	NTSR1
	RALBP1
	CCL4
	CD151
	UCHL1
	TNC
	ACP1
	SRSF1
	FSHR
	PTPRK
	CTRL
	CXCL9
	AKT1S1
	HMBS
	ULK1
	FGF5
	MIEN1
	PIAS3
	TNFRSF14
	FABP4
	ENTPD1
	LGALS4
	PDHA1
	BRD2
	ALDOA
	ICOS
	GLO1
	SPON2
	LIG1
	CDCP1
	PODXL
	MMUT
	RRAS
	SCG5
	PKD1
	SLC16A4
	ITGAM
	EIF4G1
	MAP1LC3A
	SLC2A3
	FKBP4
	HOXA11
	CENPF
	CTNND2
	NPY
	AGT
	LAMP1
	SSTR5
	RBPJ
	PCGF2
	FGF17
	FABP5
	CXCL13
	PATE4
	GSK3A
	CYP2B6
	PSIP1
	DDX3X
	FHL2
	TMPRSS6
	ACLY
	CCNG2
	HLA-G
	SIRT6
	FGR
	CCNB2
	MAP2K5
	ASXL1
	RSPO2
	TPT1
	H3-3B
	SULT2B1
	YWHAE
	PARK7
	NUDT10
	ASAH1
	CUX1
	CBX7
	GFI1
	SHMT1
	CGA
	YTHDF1
	NDC80
	CDC37
	ITGA1
	POLR2A
	LPL
	CACNA2D1
	CX3CR1
	NUMBL
	PPIG
	LGALS9
	ANXA3
	HSPB2
	TERF1
	SH2B3
	PRKACB
	TPI1
	DMTF1
	SPRY1
	BTLA
	DVL2
	TNFRSF4
	DLL4
	UGT2B7
	TNFRSF19
	CNR1
	EFNA3
	TGFBI
	RORA
	CD226
	PCBP2
	PLAG1
	TGM2
	MVP
	CSMD3
	KAT2A
	TUSC3
	NTF3
	RNF14
	SRY
	EHF
	CRAT
	CFL1
	HPGD
	LIN28A
	GRB10
	EEF1A2
	TNFSF4
	CAST
	BRMS1
	HNRNPC
	CD74
	MTAP
	PATE2
	RPS6KA1
	MX1
	ARRB2
	SELENBP1
	PLA2G4A
	PAX2
	CAMKK2
	GOLM1
	KPNA2
	PDLIM5
	PVR
	TP53AIP1
	SETDB1
	CTAG1A
	SNCG
	G6PD
	EMSY
	ARID1B
	TEAD1
	VWF
	ARG2
	CD58
	TNFRSF1B
	TET1
	CD63
	ADAMTS1
	USP9X
	PBK
	BSCL2
	IL16
	PRKD3
	NEDD4
	RNASE1
	CAV2
	PRG2
	TLR7
	MINPP1
	PIWIL1
	SSTR3
	LIAT1
	CCL22
	SLC12A3
	TWIST2
	F2
	KDM5D
	HNRNPL
	NR3C2
	VDAC1
	HLA-DRA
	H1-3
	CBLC
	ANXA7
	SORT1
	PDE5A
	SLC7A11
	HGFAC
	TNS4
	PSG2
	BCAR3
	FURIN
	MAPKAPK2
	MYO1B
	SIRPA
	NOX4
	PARP2
	CYP27A1
	TBK1
	RPS6KA3
	SIRT2
	FUT4
	CD68
	NTPCR
	SYNPO2
	SENP1
	ARHGEF2
	TRAF3
	KIF11
	SUV39H1
	FEN1
	PRAC1
	FGF13
	EGLN1
	FGF20
	IKZF1
	ELN
	TFE3
	CAMK2G
	GLB1
	TH
	TIMP4
	HYOU1
	MT-ND1
	ELOC
	ACO2
	ICOSLG
	VIPR1
	PSMC4
	CX3CL1
	CHI3L1
	OLA1
	CTNNA2
	ATP7B
	WDR5
	TUNAR
	CPT1A
	SSTR4
	MAP1LC3B
	NOX1
	FER
	TPP1
	LMNB1
	MBD1
	LGALS3BP
	CPA1
	HLA-DQA1
	PATE3
	ADCY10
	PTGFR
	MT1X
	PIK3R3
	GPI
	SERPINB6
	CDK9
	DLL3
	VTI1A
	ABCC3
	MAP2K7
	PSMA1
	ACKR1
	DSC2
	RREB1
	GOLPH3
	FCGR3B
	PSMA7
	ALKBH5
	TACC1
	NOP2
	YTHDF2
	NR0B1
	CXCR6
	TNFSF9
	FGF18
	PCBP1
	CXCL11
	RBFOX1
	GPRC6A
	CCKBR
	PIM3
	RAD9A
	PCDH11Y
	MAGEA4
	FDPS
	TNFAIP3
	HSPA1B
	IQGAP1
	SGK2
	PI16
	IRF3
	SETBP1
	CDT1
	RARRES1
	SOX5
	SND1
	SMARCA5
	SCGB1A1
	DCK
	SIAH2
	ANP32D
	RYR2
	CD79A
	H3-5
	CCNL2
	CBX3
	POTEF
	SCAI
	IER3
	PXDNL
	ADAM12
	CXCL16
	TMC6
	IL2RB
	GPX2
	GTF2I
	ECT2
[truncated: 9,428 more rows]
